# Supplementary material for: Retinal Thickness in Patients with Parkinson’s Disease and Dopa Responsive Dystonia—Is There Any Difference?
Source: Biomedicines. 2025 May 19;13(5):1227. doi: 10.3390/biomedicines13051227 (PMC12108739; doi:10.3390/biomedicines13051227)
Supplement: Supplementary file 1 [file biomedicines-13-01227-s001.zip]

Archive with 1 entries (1 files):
- biomedicines-3598354-supplementary.pdf
